# Supplementary material for: Metabolic Regulation of Influenza Vaccine Responses in Racially Diverse Hispanics
Source: Vaccines (Basel). 2025 Sep 2;13(9):938. doi: 10.3390/vaccines13090938 (PMC12474446; doi:10.3390/vaccines13090938)
Supplement: Supplementary file 1 [file vaccines-13-00938-s001.zip]

Archive with 1 entries (1 files):
- vaccines-3779049-supplementary.pdf
